# Supplementary material for: A Comparative Longitudinal Study Analyzing Vaginal Microbiota Differences Between Term and Preterm Pregnancies in Korean Women
Source: Medicina (Kaunas). 2025 Apr 18;61(4):752. doi: 10.3390/medicina61040752 (PMC12028669; doi:10.3390/medicina61040752)
Supplement: Supplementary file 1 [file medicina-61-00752-s001.zip]

Archive with 1 entries (1 files):
- medicina-3541783-supplementary.pdf
